# Supplementary material for: Biallelic Mutations in TMEM126B Cause Severe Complex I Deficiency with a Variable Clinical Phenotype
Source: Am J Hum Genet. 2016 Jun 30;99(1):217–27. doi: 10.1016/j.ajhg.2016.05.021 (PMC5005451; doi:10.1016/j.ajhg.2016.05.021)
Supplement: Table S2. Shared Haplotype Coordinates — Haplotype sizes and coordinates for subjects 1–6 were inferred by the SHAPEIT2 algorithm, where Iab_eq_Jab represents both alleles shared across individuals I and J, Ib_eq_Jb is haplotype b shared across individuals I and J, etc. [file mmc3.xlsx]

## Sheet: Table S2
Description	start_cM	end_cM	start_bp	end_bp	size_cm	size_bp
S1a	91.58	91.74	84623084	85378710	0.16	755626
S1b	91.67	91.74	84845925	85378710	0.07	532785
S6a	90.75	92.46	83638942	86616127	1.71	2977185
S6b	91.51	92.46	84598945	86616127	0.95	2017182
S2a	91.31	93.3	84381175	87431196	1.99	3050021
S3a	91.31	93.3	84381175	87431196	1.99	3050021
S4b	88.6	92.12	80753518	86139278	3.52	5385760
S5b	88.6	92.12	80753518	86139278	3.52	5385760
S2b	87.44	93.3	80092415	87431196	5.86	7338781
S3b	87.44	93.3	80092415	87431196	5.86	7338781
S4a	88.6	99.86	80753518	95328768	11.26	14575250
S5a	88.6	99.86	80753518	95328768	11.26	14575250
Description	start_cM	end_cM	start_bp	end_bp	size_cm	size_bp
S1a_eq_S1b	91.67	91.74	84845925	85378710	0.07	532785
S6a_eq_S6b	91.51	92.46	84598945	86616127	0.95	2017182
S4a_eq_S5a	88.61	99.86	80753518	95328768	11.25	14575250
S4b_eq_S5b	88.61	94.26	80753518	88263873	5.65	7510355
S4ab_eq_S5ab	88.61	94.26	80753518	88263873	5.65	7510355
S2a_eq_S3a	87.44	93.3	80092415	87431196	5.86	7338781
S2b_eq_S3b	87.44	93.3	80092415	87431196	5.86	7338781
S2ab_eq_S3ab	87.44	93.3	80092415	87431196	5.86	7338781
S4a_eq_S2b	89.35	92.2	81651069	86293535	2.85	4642466
S4b_eq_S2a	91.31	92.12	84381175	86139278	0.81	1758103
S4ab_eq_S2ba	91.31	92.12	84381175	86139278	0.81	1758103
S6a_eq_S2a	91.31	92.46	84381175	86616127	1.15	2234952
S6a_eq_S4b	90.75	92.12	83638942	86139278	1.37	2500336
